# Supplementary material for: Genome-Wide Identification of NLP Gene Families and Haplotype Analysis of SiNLP2 in Foxtail Millet (Setaria italica)
Source: Int J Mol Sci. 2024 Dec 2;25(23):12938. doi: 10.3390/ijms252312938 (PMC11641658; doi:10.3390/ijms252312938)
Supplement: Supplementary file 1 [file ijms-25-12938-s001.zip]

Archive with 3 entries (3 files):
- Table S1. SMART validation results of SiNLP gene family.xlsx
- Table S2. Expression profile of SiNLP gene family in low nitrogen transcriptome data of foxtail millet.xlsx
- Table S3. Primers used in the experiment.xlsx
