# Supplementary material for: Genome-Wide Identification of NLP Gene Families and Haplotype Analysis of SiNLP2 in Foxtail Millet (Setaria italica)
Source: Int J Mol Sci. 2024 Dec 2;25(23):12938. doi: 10.3390/ijms252312938 (PMC11641658; doi:10.3390/ijms252312938)
Supplement: Supplementary file 1 [file ijms-25-12938-s001.zip › Table S1. SMART validation results of SiNLP gene family.xlsx]

## Sheet: Sheet1
Table S1. SMART validation results of SiNLP gene family
		GAF				RWP-RK				PB1
Name	Gene ID	Number	Start	End	E-value	Number	Start	End	E-value	Number	Start	End	E-value
SiNLP1	Seita.1G094300.1	1	61	263	1e-38	1	511	558	1.9e-24	1	644	737	2.59764e-19
SiNLP2	Seita.2G298700.1	1	127	330	2e-68	1	572	620	2.4e-25	1	788	871	5.19528e-19
SiNLP3	Seita.3G084600.1	1	95	295	5e-52	1	553	601	4e-25	1	800	882	2.01219e-25
SiNLP4	Seita.5G004100.1	1	127	326	3e-57	1	591	639	4.1e-29	1	841	923	1.21997e-24
SiNLP5	Seita.6G248300.1	1	263	467	8e-68	1	698	746	1.2e-23	1	967	1049	1.31871e-20
SiNLP6	Seita.8G074000.1	1	97	296	2e-99	1	536	584	6e-29	1	784	866	1.27923e-18
SiNLP7	Seita.9G553000.1					1	599	647	9.5e-28	1	818	901	6.24623e-22
