# Supplementary material for: Genome-Wide Identification of NLP Gene Families and Haplotype Analysis of SiNLP2 in Foxtail Millet (Setaria italica)
Source: Int J Mol Sci. 2024 Dec 2;25(23):12938. doi: 10.3390/ijms252312938 (PMC11641658; doi:10.3390/ijms252312938)
Supplement: Supplementary file 1 [file ijms-25-12938-s001.zip › Table S2. Expression profile of SiNLP gene family in low nitrogen transcriptome data of foxtail millet.xlsx]

## Sheet: Sheet1
Table S2. Expression profile of SiNLP gene family in low nitrogen transcriptome data of foxtail millet
Name	GeneID	GeneLength	Zheng204-CK	Zheng204-LN	Up-Down-Regulation(Zheng204-LN/Zheng204-CK)	P-value
SiNLP2	Seita.2G298700.1	2562	12.0388	21.2832	Up	1.37e-36
SiNLP4	Seita.5G004100.1	2808	37.0642	47.7926	Up	1.13e-21
SiNLP1	Seita.1G094300.1	2238	6.63564	3.13393	Down	1.36e-16
SiNLP3	Seita.3G084600.1	2685	1.42832	1.97507	Up	0.0173972
SiNLP6	Seita.8G074000.1	2574	5.61095	6.61271	Up	0.0244298
SiNLP7	Seita.9G553000.1	2751	16.1354	17.6601	Up	0.0332554
SiNLP5	Seita.6G248300.1	3024	13.1947	13.1524	Down	0.94479
