# Supplementary material for: Genome-Wide Identification of NLP Gene Families and Haplotype Analysis of SiNLP2 in Foxtail Millet (Setaria italica)
Source: Int J Mol Sci. 2024 Dec 2;25(23):12938. doi: 10.3390/ijms252312938 (PMC11641658; doi:10.3390/ijms252312938)
Supplement: Supplementary file 1 [file ijms-25-12938-s001.zip › Table S3. Primers used in the experiment.xlsx]

## Sheet: Sheet1
Table S3. Primers used in the experiment
Primer Name	Sequence
SiActin-F	GGCAAACAGGGAGAAGATGA
SiActin-R	GAGGTTGTCGGTAAGGTCACG
SiNLP2-qPCR-F	TAGCCAGGAGGAAGAGACGAGA
SiNLP2-qPCR-R	CGAAAGGGATTGATTGAGAGGT
SiNLP4-qPCR-F	GACGGAGATGGCACAGAT
SiNLP4-qPCR-R	GGTGGTCAAGCACGAAAG
SiNLP2-CDS-F	CAGGAGGAAGAGACGAGAGACA
SiNLP2-CDS-R	AACATACTTGGAGAGTTGGAGC
SiNAR2.1A-pro-F	TGGAACCGAAATGGGTGGAA
SiNAR2.1A-pro-R	CGCTTCTCCTGACGCGTTAAT
SiNAR2.1B-pro-F	TGCCGACTACCAGAAAAATGCT
SiNAR2.1B-pro-R	CGAGTACGGACGGTGTTGAGG
SiNRT1.1-pro-F	GGACCATCATATCCCGAAG
SiNRT1.1-pro-R	ACAGCACGAACAGAGCAGT
SiNR2-pro-F	GCGTTACAGTAGCTAGGGCT
SiNR2-pro-R	GCACCATGTTCTGCTCCTTG
